# Supplementary material for: Identification of characteristic hub genes in the immune-active phase of chronic hepatitis B
Source: Front Immunol. 2026 May 4;17:1769749. doi: 10.3389/fimmu.2026.1769749 (PMC13180856; doi:10.3389/fimmu.2026.1769749)
Supplement: Supplementary file 2 [file Table1.xlsx]

## Sheet: Sheet1
Feature / Cohort	GSE230397	GSE182159	GSE283471	Chinese Guideline (2022)
IA Phase Name	Immune-active (IA) chronic hepatitis HBeAg+	Immune active (IA) Immune activation	immune active (IA)	HBeAg-positive CHB (immune clearance phase, immune active phase)
HBeAg	Positive	Positive	positive/negative Range(S/CO): 0.17-1570.145	Positive
HBsAg	Positive (from reference)	Positive Range: 833.2–32970 IU/ml	Positive Range: 455.94-7580 IU/ml	Positive
HBV DNA	Positive log₁₀ HBV DNA: 8.6 (7.4–8.7) IU/ml （Median,IQR）	Positive Range: 5.29-＞8 log10 IU/ml	>20000 IU/ml in HBeAg-positive CHB > 2000 IU/ml in HBeAg-negative CHB Range: 9.80E+04-8.50E+08 IU/ml	Positive
ALT	Elevated 68 (46–164) IU/ml (Median,IQR)	Elevated Range: 60–424 U/L	Elevated Range: 231–945 IU/L	Elevated (Persistently or repeatedly)
Histological assay	Fibrosis ≤F2	G2-G3, S1-S4	G1-G3, S1-S3	Obvious necroinflammation and/or fibrosis
Reference Guideline	Based on Hoofnagle et al., 2007 (Hepatology)	EASL 2017	AASLD 2018	Chinese Guideline (2022)
