# Supplementary material for: Identification of characteristic hub genes in the immune-active phase of chronic hepatitis B
Source: Front Immunol. 2026 May 4;17:1769749. doi: 10.3389/fimmu.2026.1769749 (PMC13180856; doi:10.3389/fimmu.2026.1769749)
Supplement: Supplementary file 3 [file Table2.xlsx]

## Sheet: Sheet1
Clinical Characteristics of Patients with Chronic Hepatitis B in the Immune Active Phase
Stage	Cell Type	Sample ID	gender	Age (years)	HBeAg(C.O.I)	HBV DNA (IU/mL)	ALT (IU/L)
IA	CD14+CD16- monocytes	IA1	Male	49	846.67	18400	149
IA	CD14+CD16- monocytes	IA2	Male	57	3109.9	3770000	167
IA	CD14+CD16- monocytes	IA3	Male	40	2060.6	229	52
IA	CD14+CD16- monocytes	IA4	Male	32	765.9	162	53
IA	CD14+CD16- monocytes	IA5	Male	59	4528.07	15500000	177
