# Supplementary material for: Identification of characteristic hub genes in the immune-active phase of chronic hepatitis B
Source: Front Immunol. 2026 May 4;17:1769749. doi: 10.3389/fimmu.2026.1769749 (PMC13180856; doi:10.3389/fimmu.2026.1769749)
Supplement: Supplementary file 4 [file Table3.xlsx]

## Sheet: Sheet1
Pocket ID	Volume (Å³)	Surface Area (Å²)	Depth (Å)	Drug Score	Simple Score	Enclosure	Hydrophobicity Ratio	Apolar AA Ratio
P_0	2578.26	2974.62	33.54	0.81	0.67	0.1	0.46	0.53
P_1	1256.35	1878.02	20.5	0.79	0.64	0.14	0.38	0.31
P_2	684.27	996.27	16.64	0.79	0.42	0.14	0.32	0.42
P_3	566.3	667.47	16.18	0.77	0.32	0.16	0.29	0.44
P_4	562.15	682.14	25.18	0.87	0.44	0.14	0.57	0.59
P_5	478.11	789.9	28.93	0.89	0.33	0.06	0.47	0.56
P_6	347.45	737.76	15.56	0.69	0.31	0.16	0.7	0.64
P_7	342.14	348.25	14.43	0.63	0.13	0.11	0.27	0.4
P_8	253.25	415.75	10.52	0.44	0.1	0.16	0.41	0.44
P_9	239.4	353.43	17.64	0.69	0.14	0.15	0.54	0.74
P_10	239.17	478.5	8.8	0.38	0.21	0.14	0.73	0.62
P_11	225.55	483.28	17.49	0.67	0.09	0.13	0.48	0.69
P_12	211.93	380.85	11.19	0.43	0.09	0.18	0.5	0.43
P_13	145.9	373.16	8.8	0.3	0.07	0.27	0.69	0.62
P_14	140.59	244.2	8.8	0.3	0.1	0.15	0.77	0.82
P_15	131.36	260.33	7.64	0.22	0	0.32	0.52	0.38
P_16	124.66	103.17	10.71	0.35	0	0	0.14	0.57
P_17	122.59	242.09	7.1	0.23	0.07	0.37	0.77	0.67
P_18	118.2	361.88	7.39	0.19	0	0.28	0.57	0.29
P_19	107.35	110.25	8.61	0.26	0	0.23	0.11	0.71
P_20	105.97	315.24	7.95	0.24	0.04	0.18	0.75	0.71
