# Supplementary material for: Identification of characteristic hub genes in the immune-active phase of chronic hepatitis B
Source: Front Immunol. 2026 May 4;17:1769749. doi: 10.3389/fimmu.2026.1769749 (PMC13180856; doi:10.3389/fimmu.2026.1769749)
Supplement: Supplementary file 5 [file Table4.xlsx]

## Sheet: Sheet1
Gene	logFC_IA_vs_HC	adj.P.Val_IA_vs_HC	is_sig_IA_vs_HC	is_sig_IC_vs_HC	is_sig_IT_vs_HC	is_sig_ENEG_vs_HC
SLITRK3	-3.82016	0.0405244	TRUE	FALSE	FALSE	FALSE
CXCL11	3.46002	0.0405244	TRUE	FALSE	FALSE	FALSE
PLA2G2D	3.08111	0.0422344	TRUE	FALSE	FALSE	FALSE
DNAH8	2.97812	0.0370276	TRUE	FALSE	FALSE	FALSE
CD79A	2.86807	0.0103318	TRUE	FALSE	FALSE	FALSE
TRAC	2.63006	0.0266691	TRUE	FALSE	FALSE	FALSE
IL2RA	2.47787	0.0293547	TRUE	FALSE	FALSE	FALSE
ADGRD1	-2.45745	0.00219324	TRUE	FALSE	FALSE	FALSE
ZBED2	2.38659	0.0202496	TRUE	FALSE	FALSE	FALSE
TRAJ12	2.3422	0.0266691	TRUE	FALSE	FALSE	FALSE
KCNA3	2.31353	0.00154613	TRUE	FALSE	FALSE	FALSE
CD6	2.30126	0.0422344	TRUE	FALSE	FALSE	FALSE
HLA-DQB1	2.11025	0.0193564	TRUE	FALSE	FALSE	FALSE
TRAJ10	1.75522	0.0405244	TRUE	FALSE	FALSE	FALSE
SLC24A4	1.73355	0.0103318	TRUE	FALSE	FALSE	FALSE
CCR5	1.72324	0.0435151	TRUE	FALSE	FALSE	FALSE
TRAJ18	1.69999	0.0084847	TRUE	FALSE	FALSE	FALSE
JAK3	1.62386	0.0125564	TRUE	FALSE	FALSE	FALSE
LILRB2	1.61989	0.0193564	TRUE	FALSE	FALSE	FALSE
TAP2	1.53356	0.0190795	TRUE	FALSE	FALSE	FALSE
ZNF844	-1.50478	0.0382571	TRUE	FALSE	FALSE	FALSE
RPL36AL	-1.46376	0.0382571	TRUE	FALSE	FALSE	FALSE
NFKBIE	1.44046	0.0382571	TRUE	FALSE	FALSE	FALSE
PLEK	1.43098	0.0105409	TRUE	FALSE	FALSE	FALSE
CD84	1.36393	0.0382076	TRUE	FALSE	FALSE	FALSE
RASSF3	1.36129	0.0405244	TRUE	FALSE	FALSE	FALSE
PATL2	1.30045	0.0123089	TRUE	FALSE	FALSE	FALSE
WDFY4	1.27168	0.0131408	TRUE	FALSE	FALSE	FALSE
CD33	1.26362	0.0421488	TRUE	FALSE	FALSE	FALSE
TRAF3IP3	1.24927	0.0131408	TRUE	FALSE	FALSE	FALSE
PARVG	1.09946	0.0190795	TRUE	FALSE	FALSE	FALSE
SLC35C1	1.08943	0.0272309	TRUE	FALSE	FALSE	FALSE
TNFAIP2	1.07029	0.0267699	TRUE	FALSE	FALSE	FALSE
SLC15A3	1.06753	0.029759	TRUE	FALSE	FALSE	FALSE
IL10RA	1.02426	0.0105409	TRUE	FALSE	FALSE	FALSE
LAPTM5	1.01878	0.0421009	TRUE	FALSE	FALSE	FALSE
