# Supplementary material for: Identification of characteristic hub genes in the immune-active phase of chronic hepatitis B
Source: Front Immunol. 2026 May 4;17:1769749. doi: 10.3389/fimmu.2026.1769749 (PMC13180856; doi:10.3389/fimmu.2026.1769749)
Supplement: Supplementary file 6 [file Table5.xlsx]

## Sheet: Sheet1
Gene Symbol	Module	Module Membership (MM)	Gene Significance for IA (GS)	P-value (GS for IA)
CD84	magenta	0.874851	0.699229	0.000143623
TRAF3IP3	magenta	0.874109	0.71956	7.39579e-05
TAP2	magenta	0.801143	0.739302	3.66981e-05
LAPTM5	magenta	0.791714	0.71278	9.28506e-05
KCNA3	magenta	0.765704	0.81505	1.23376e-06
DNAH8	magenta	0.744829	0.486358	0.0159585
CCR5	magenta	0.731089	0.703324	0.000126202
PLEK	magenta	0.67488	0.796248	3.2581e-06
RASSF3	magenta	0.650506	0.684625	0.000224035
PLA2G2D	magenta	0.629716	0.401686	0.0516977
CD6	magenta	0.571808	0.479715	0.0176834
LILRB2	magenta	0.523741	0.546322	0.00574439
RPL36AL	pink	0.732806	-0.68073	0.000251196
SLC24A4	pink	-0.567102	0.730005	5.14261e-05
SLC35C1	pink	-0.655927	0.734432	4.38683e-05
HLA-DQB1	pink	-0.693376	0.710967	9.8567e-05
IL10RA	pink	-0.738883	0.808732	1.72996e-06
SLC15A3	pink	-0.774291	0.708889	0.000105499
JAK3	pink	-0.789414	0.747647	2.67821e-05
PARVG	pink	-0.865995	0.752448	2.22218e-05
WDFY4	pink	-0.89133	0.763764	1.40717e-05
TNFAIP2	pink	-0.892276	0.739914	3.58738e-05
