# Supplementary material for: Identification of characteristic hub genes in the immune-active phase of chronic hepatitis B
Source: Front Immunol. 2026 May 4;17:1769749. doi: 10.3389/fimmu.2026.1769749 (PMC13180856; doi:10.3389/fimmu.2026.1769749)
Supplement: Supplementary file 7 [file Table6.xlsx]

## Sheet: Sheet1
Machine learning feature selection scores and thresholds for 22 candidate genes. This table lists the SVM-RFE rank, LASSO coefficient, and Random Forest importance score for each gene. Genes highlighted in bold (SLC24A4, IL10RA, CCR5, KCNA3) represent the final hub genes that simultaneously satisfied all three selection criteria: SVM-RFE rank < 12, LASSO coefficient ≠ 0, and Random Forest importa…
Gene	SVM_RFE_Rank	LASSO_Coef	RF_Importance
KCNA3	3.7	1.77153	0.734449
HLA-DQB1	4	1.40466	0.41815
IL10RA	4.1	0.205917	0.74211
TRAF3IP3	4.6	0	0.40929
PARVG	6.6	0	1.62287
DNAH8	7.8	0	0.391518
CD84	8.9	0	0.55065
SLC24A4	9	1.18751	1.07916
RASSF3	9.2	0	0.636816
LILRB2	9.3	0	0.574103
TAP2	9.8	0.683109	0.154757
CCR5	11.1	0.679711	0.556341
RPL36AL	12.2	0	0.363927
WDFY4	12.6	0.576778	0.282601
PLEK	14.9	0.103169	0.13882
LAPTM5	15.1	0	0.118226
SLC35C1	15.5	0	0.189257
TNFAIP2	17.7	0	0.945308
CD6	17.8	0	0.0534835
JAK3	18.7	0	0.130412
PLA2G2D	20	0	0.0354914
SLC15A3	20.4	0	0.447382
