# Supplementary material for: Identification of characteristic hub genes in the immune-active phase of chronic hepatitis B
Source: Front Immunol. 2026 May 4;17:1769749. doi: 10.3389/fimmu.2026.1769749 (PMC13180856; doi:10.3389/fimmu.2026.1769749)
Supplement: Supplementary file 8 [file Table7.xlsx]

## Sheet: Sheet1
Gene	CellType	Correlation	Pvalue	Signif
SLC24A4	B.cells.naive	0.253459	0.232071	ns
SLC24A4	B.cells.memory	0.120038	0.576367	ns
SLC24A4	Plasma.cells	-0.267826	0.205006	ns
SLC24A4	T.cells.CD8	0.190383	0.372886	ns
SLC24A4	T.cells.CD4.naive	-0.100654	0.639807	ns
SLC24A4	T.cells.CD4.memory.resting	0.35913	0.0854531	ns
SLC24A4	T.cells.CD4.memory.activated	NA	NA	NA
SLC24A4	T.cells.follicular.helper	-0.165674	0.439122	ns
SLC24A4	T.cells.regulatory..Tregs.	0.316288	0.132136	ns
SLC24A4	T.cells.gamma.delta	NA	NA	NA
SLC24A4	NK.cells.resting	0.0156522	0.943265	ns
SLC24A4	NK.cells.activated	-0.00442946	0.983611	ns
SLC24A4	Monocytes	0.12	0.575063	ns
SLC24A4	Macrophages.M0	-0.165674	0.439122	ns
SLC24A4	Macrophages.M1	0.456092	0.0250876	*
SLC24A4	Macrophages.M2	-0.595652	0.00257887	**
SLC24A4	Dendritic.cells.resting	-0.135552	0.527687	ns
SLC24A4	Dendritic.cells.activated	-0.243663	0.251227	ns
SLC24A4	Mast.cells.resting	0.155474	0.468186	ns
SLC24A4	Mast.cells.activated	NA	NA	NA
SLC24A4	Eosinophils	NA	NA	NA
SLC24A4	Neutrophils	-0.394821	0.0562153	ns
CCR5	B.cells.naive	0.324476	0.121877	ns
CCR5	B.cells.memory	0.0301204	0.888887	ns
CCR5	Plasma.cells	-0.223478	0.292444	ns
CCR5	T.cells.CD8	0.232086	0.275153	ns
CCR5	T.cells.CD4.naive	-0.527234	0.00811107	**
CCR5	T.cells.CD4.memory.resting	0.27913	0.185969	ns
CCR5	T.cells.CD4.memory.activated	NA	NA	NA
CCR5	T.cells.follicular.helper	0.316288	0.132136	ns
CCR5	T.cells.regulatory..Tregs.	0.34641	0.0972642	ns
CCR5	T.cells.gamma.delta	NA	NA	NA
CCR5	NK.cells.resting	-0.00956522	0.965941	ns
CCR5	NK.cells.activated	0.372518	0.0730219	ns
CCR5	Monocytes	-0.0208696	0.923862	ns
CCR5	Macrophages.M0	0.316288	0.132136	ns
CCR5	Macrophages.M1	0.647555	0.000624293	***
CCR5	Macrophages.M2	-0.509565	0.0119405	*
CCR5	Dendritic.cells.resting	-0.165674	0.439122	ns
CCR5	Dendritic.cells.activated	-0.337945	0.106281	ns
CCR5	Mast.cells.resting	0.353471	0.090188	ns
CCR5	Mast.cells.activated	NA	NA	NA
CCR5	Eosinophils	NA	NA	NA
CCR5	Neutrophils	-0.332799	0.112056	ns
IL10RA	B.cells.naive	0.179993	0.400005	ns
IL10RA	B.cells.memory	-0.0646702	0.76401	ns
IL10RA	Plasma.cells	-0.3	0.154146	ns
IL10RA	T.cells.CD8	0.288294	0.171888	ns
IL10RA	T.cells.CD4.naive	-0.195207	0.360663	ns
IL10RA	T.cells.CD4.memory.resting	0.08	0.709509	ns
IL10RA	T.cells.CD4.memory.activated	NA	NA	NA
IL10RA	T.cells.follicular.helper	-0.22592	0.288466	ns
IL10RA	T.cells.regulatory..Tregs.	0.316288	0.132136	ns
IL10RA	T.cells.gamma.delta	NA	NA	NA
IL10RA	NK.cells.resting	0.196522	0.355718	ns
IL10RA	NK.cells.activated	0.0434087	0.840385	ns
IL10RA	Monocytes	0.329565	0.116056	ns
IL10RA	Macrophages.M0	-0.22592	0.288466	ns
IL10RA	Macrophages.M1	0.461788	0.0231076	*
IL10RA	Macrophages.M2	-0.38	0.067875	ns
IL10RA	Dendritic.cells.resting	-0.286165	0.175218	ns
IL10RA	Dendritic.cells.activated	-0.323252	0.123373	ns
IL10RA	Mast.cells.resting	0.306076	0.145783	ns
IL10RA	Mast.cells.activated	NA	NA	NA
IL10RA	Eosinophils	NA	NA	NA
IL10RA	Neutrophils	-0.425075	0.038392	*
KCNA3	B.cells.naive	0.279172	0.18647	ns
KCNA3	B.cells.memory	0.149273	0.486327	ns
KCNA3	Plasma.cells	-0.286957	0.173537	ns
KCNA3	T.cells.CD8	0.300079	0.154249	ns
KCNA3	T.cells.CD4.naive	-0.412637	0.0450812	*
KCNA3	T.cells.CD4.memory.resting	0.325217	0.121167	ns
KCNA3	T.cells.CD4.memory.activated	NA	NA	NA
KCNA3	T.cells.follicular.helper	0.0451839	0.833945	ns
KCNA3	T.cells.regulatory..Tregs.	0.34641	0.0972642	ns
KCNA3	T.cells.gamma.delta	NA	NA	NA
KCNA3	NK.cells.resting	-0.0843478	0.694376	ns
KCNA3	NK.cells.activated	0.298546	0.156468	ns
KCNA3	Monocytes	0.0826087	0.700416	ns
KCNA3	Macrophages.M0	0.0451839	0.833945	ns
KCNA3	Macrophages.M1	0.64624	0.000645802	***
KCNA3	Macrophages.M2	-0.566957	0.0044828	**
KCNA3	Dendritic.cells.resting	-0.22592	0.288466	ns
KCNA3	Dendritic.cells.activated	-0.29509	0.161553	ns
KCNA3	Mast.cells.resting	0.220144	0.301295	ns
KCNA3	Mast.cells.activated	NA	NA	NA
KCNA3	Eosinophils	NA	NA	NA
KCNA3	Neutrophils	-0.441715	0.0306967	*
NA indicates that the gene’s expression level is constantly 0 in this cell type, making it impossible to calculate the correlation.
