# Supplementary material for: Identification of characteristic hub genes in the immune-active phase of chronic hepatitis B
Source: Front Immunol. 2026 May 4;17:1769749. doi: 10.3389/fimmu.2026.1769749 (PMC13180856; doi:10.3389/fimmu.2026.1769749)
Supplement: Supplementary file 9 [file Table8.xlsx]

## Sheet: GSE283471_marker_genes_tsne
p_val	avg_log2FC	pct.1	pct.2	p_val_adj	cluster	gene
0	3.67585579683412	0.957	0.167	0	NK cells	GNLY
0	3.42763431926857	0.925	0.153	0	NK cells	GZMB
0	3.11443668286233	0.872	0.139	0	NK cells	KLRD1
0	3.34855622748212	0.967	0.245	0	NK cells	PRF1
0	2.76641966114358	0.994	0.296	0	NK cells	NKG7
0	4.08537630341445	0.775	0.113	0	NK cells	SPON2
0	4.05517053230475	0.695	0.083	0	NK cells	CLIC3
0	4.75967855481475	0.64	0.033	0	NK cells	KLRF1
0	6.14027472406977	0.525	0.012	0	NK cells	SH2D1B
0	4.96859634892188	0.438	0.034	0	NK cells	IGFBP7
0	4.50325660265643	0.971	0.111	0	Non-Classical Monocytes	SERPINA1
0	4.43789011984558	0.918	0.086	0	Non-Classical Monocytes	LILRB2
0	3.86573234409587	0.939	0.117	0	Non-Classical Monocytes	CD68
0	5.28183523409954	0.87	0.051	0	Non-Classical Monocytes	CSF1R
0	5.41673099324659	0.879	0.06	0	Non-Classical Monocytes	MS4A7
0	4.56506387279372	0.972	0.161	0	Non-Classical Monocytes	LST1
0	5.3955035576546	0.853	0.046	0	Non-Classical Monocytes	SMIM25
0	3.49215875590467	0.984	0.181	0	Non-Classical Monocytes	IFI30
0	3.98661000362514	0.897	0.098	0	Non-Classical Monocytes	CFD
0	3.34316207049639	0.957	0.158	0	Non-Classical Monocytes	SPI1
0	5.1504673585605	0.966	0.053	0	Classical Monocytes	FCN1
0	7.01305724516369	0.986	0.076	0	Classical Monocytes	S100A8
0	6.19351852517281	0.946	0.043	0	Classical Monocytes	VCAN
0	6.83220538209422	0.993	0.1	0	Classical Monocytes	S100A9
0	5.7941	0.995	0.125	0	Classical Monocytes	LYZ
0	5.51901173910023	0.891	0.038	0	Classical Monocytes	TNFAIP2
0	6.55369839871196	0.862	0.02	0	Classical Monocytes	CD14
0	3.46628538206883	0.88	0.048	0	Classical Monocytes	SERPINA1
0	3.08527839887204	0.925	0.097	0	Classical Monocytes	LST1
0	3.88871715216233	0.92	0.094	0	Classical Monocytes	SPI1
0	3.81174061047309	0.981	0.181	0	dendritic cells	CST3
0	5.61320237094092	0.839	0.045	0	dendritic cells	PLD4
0	3.53357836606123	0.816	0.076	0	dendritic cells	GSN
0	3.4380711885341	0.948	0.22	0	dendritic cells	HLA-DQA1
0	2.82917490148859	0.943	0.217	0	dendritic cells	GRN
0	1.91921032585583	0.961	0.245	0	dendritic cells	FCER1G
0	3.18506376228371	0.937	0.228	0	dendritic cells	HLA-DQB1
0	3.36049586790227	0.795	0.092	0	dendritic cells	CCDC88A
0	2.46368549223689	0.852	0.161	0	dendritic cells	HLA-DMB
0	8.82577672062168	0.69	0.002	0	dendritic cells	FCER1A
0	9.66863519415017	0.971	0.014	0	megakaryocyte	GP9
0	9.02760508488379	0.99	0.035	0	megakaryocyte	TUBB1
0	8.40536601153447	0.99	0.044	0	megakaryocyte	CAVIN2
0	8.67950174541723	0.966	0.023	0	megakaryocyte	MPIG6B
0	8.55177989700071	0.971	0.029	0	megakaryocyte	GNG11
0	8.42947154896941	0.993	0.052	0	megakaryocyte	PF4
0	7.96023434621879	0.978	0.037	0	megakaryocyte	SPARC
0	8.22258862749673	0.971	0.045	0	megakaryocyte	PRKAR2B
0	8.72180802181442	0.936	0.017	0	megakaryocyte	ITGB3
0	8.97599	0.934	0.016	0	megakaryocyte	TRIM58
0	4.13390336747057	0.7	0.068	0	CD8+ T cells	CD8A
0	5.03351096840721	0.666	0.038	0	CD8+ T cells	CD8B
0	1.01658758665184	0.742	0.274	0	CD8+ T cells	CTSW
0	2.16372508016184	0.604	0.136	0	CD8+ T cells	KLRK1
0	1.98970192849855	0.719	0.287	0	CD8+ T cells	CCL5
0	1.36070034071893	0.682	0.262	0	CD8+ T cells	NKG7
0	1.3385467464896	0.662	0.258	0	CD8+ T cells	CST7
0	1.24750463153577	0.747	0.351	0	CD8+ T cells	GZMM
0	2.32671217353565	0.529	0.145	0	CD8+ T cells	GZMH
0	1.16093093895965	0.859	0.478	0	CD8+ T cells	CD3D
0	1.98429786205755	0.92	0.321	0	CD4+ T cells	IL7R
0	1.87936567256849	0.849	0.305	0	CD4+ T cells	TCF7
0	1.62281653790669	0.962	0.47	0	CD4+ T cells	LTB
0	1.87180670353333	0.655	0.195	0	CD4+ T cells	LEF1
0	0.80122110077727	0.965	0.536	0	CD4+ T cells	CD3E
0	2.74501785634293	0.524	0.101	0	CD4+ T cells	MAL
0	1.90173924619078	0.609	0.191	0	CD4+ T cells	CAMK4
0	2.03090627870816	0.579	0.179	0	CD4+ T cells	RCAN3
0	0.715153686309418	0.823	0.431	0	CD4+ T cells	CD3D
0	2.81013107733608	0.476	0.095	0	CD4+ T cells	AQP3
0	5.79069558822912	0.983	0.044	0	B cells	CD79A
0	5.68701285153539	0.96	0.026	0	B cells	MS4A1
0	5.79421257355521	0.854	0.022	0	B cells	BANK1
0	6.85876555668841	0.772	0.012	0	B cells	LINC00926
0	3.46848075130842	0.92	0.162	0	B cells	HLA-DQA1
0	3.41654045726793	0.915	0.171	0	B cells	HLA-DQB1
0	4.68684279710505	0.821	0.081	0	B cells	CD79B
0	5.49030000245109	0.736	0.023	0	B cells	IGHM
0	3.40201880863832	0.997	0.285	0	B cells	HLA-DRA
0	4.80211968883054	0.757	0.055	0	B cells	RALGPS2
0	5.20053299934003	0.327	0.013	0	gamma-delta T cells	TRDV1
2.93887951754585e-271	3.28697090013181	0.509	0.059	5.84837023991623e-267	gamma-delta T cells	KLRC3
3.12708724010485e-234	3.10144948492529	0.509	0.067	6.22290360780866e-230	gamma-delta T cells	KLRC2
6.52072829207341e-154	2.98948293776835	0.462	0.079	1.29762493012261e-149	gamma-delta T cells	TRDC
4.39746524225964e-139	2.92119550010961	0.307	0.04	8.75095583209668e-135	gamma-delta T cells	KIR3DL2
2.6984402978143e-121	2.00596394510389	0.567	0.132	5.36989619265046e-117	gamma-delta T cells	GZMK
1.31421317197186e-111	1.64442141363814	0.901	0.401	2.61528421222401e-107	gamma-delta T cells	CCL5
5.0581657191955e-110	2.78109924593935	0.307	0.048	1.0065749781199e-105	gamma-delta T cells	CD160
1.53742664543755e-100	2.29071732112438	0.626	0.21	3.05947902442072e-96	gamma-delta T cells	CMC1
3.61431156024376e-97	2.88195005525307	0.263	0.04	7.19248000488508e-93	gamma-delta T cells	XCL1
0	4.0394180444669	0.931	0.099	0	Other/Unknown	MS4A1
0	3.58303397943381	0.935	0.117	0	Other/Unknown	CD79A
0	3.63369332894168	0.887	0.087	0	Other/Unknown	BANK1
0	4.14360505153729	0.779	0.051	0	Other/Unknown	FCRLA
0	3.41106846047632	0.828	0.109	0	Other/Unknown	RALGPS2
0	3.20215907793703	0.926	0.221	0	Other/Unknown	HLA-DQA1
0	2.98076818688788	0.921	0.229	0	Other/Unknown	HLA-DQB1
0	4.21644659605344	0.734	0.052	0	Other/Unknown	CD19
0	2.9950276283207	0.815	0.138	0	Other/Unknown	CD79B
0	3.10206733954882	0.807	0.16	0	Other/Unknown	SYK
0	7.40480252826542	0.923	0.051	0	plasma B cells	TXNDC5
0	7.43026178494423	0.893	0.033	0	plasma B cells	MZB1
0	8.56987102873908	0.906	0.061	0	plasma B cells	JCHAIN
0	4.91501919221034	0.846	0.094	0	plasma B cells	ITM2C
0	6.77299371549732	0.762	0.016	0	plasma B cells	DERL3
0	4.05627929037019	0.743	0.049	0	plasma B cells	POU2AF1
0	7.88294216551953	0.698	0.005	0	plasma B cells	TNFRSF17
0	3.74301699632091	0.777	0.086	0	plasma B cells	CD38
0	3.33389957957161	0.861	0.198	0	plasma B cells	PDIA4
0	9.08738587838058	0.681	0.041	0	plasma B cells	IGHA1

## Sheet: GSE182159_marker_genes_tsne
p_val	avg_log2FC	pct.1	pct.2	p_val_adj	cluster	gene
0	6.39910447279074	0.985	0.022	0	B cells	CD79A
0	6.0753799577552	0.924	0.024	0	B cells	MS4A1
0	7.41987846480995	0.778	0.009	0	B cells	BANK1
0	4.58458723055753	0.82	0.062	0	B cells	CD79B
0	2.82858048646919	0.954	0.218	0	B cells	HLA-DQA1
0	8.86299067102656	0.721	0.002	0	B cells	LINC00926
0	2.73067854822051	0.999	0.295	0	B cells	HLA-DRA
0	2.80993403690209	0.899	0.196	0	B cells	HLA-DQB1
0	8.0013279537453	0.655	0.004	0	B cells	FAM129C
0	3.96343484815071	0.679	0.068	0	B cells	MEF2C
0	3.61283471531003	0.779	0.086	0	CD8+ T cells	CD8A
0	4.11061909704746	0.573	0.041	0	CD8+ T cells	CD8B
0	1.34366048907566	0.865	0.395	0	CD8+ T cells	CCL5
0	1.24527477604609	0.859	0.39	0	CD8+ T cells	CD3D
0	0.953115681178628	0.821	0.407	0	CD8+ T cells	NKG7
0	1.03409774792658	0.821	0.411	0	CD8+ T cells	CST7
0	1.99679321128611	0.57	0.16	0	CD8+ T cells	GZMK
0	0.883926214737078	0.944	0.536	0	CD8+ T cells	CD3E
0	0.932033697387802	0.976	0.572	0	CD8+ T cells	IL32
0	1.1131666545192	0.755	0.365	0	CD8+ T cells	GZMA
0	3.88621365707877	0.996	0.085	0	Non-Classical Monocytes	SERPINA1
0	5.05991237494654	0.948	0.037	0	Non-Classical Monocytes	SMIM25
0	4.70143204948551	0.955	0.051	0	Non-Classical Monocytes	MS4A7
0	3.85920677030618	0.958	0.077	0	Non-Classical Monocytes	CFD
0	4.20700975358056	0.941	0.06	0	Non-Classical Monocytes	LILRB2
0	3.69160780965344	0.953	0.085	0	Non-Classical Monocytes	CD68
0	3.09333607715786	1	0.134	0	Non-Classical Monocytes	CST3
0	3.54923096989366	1	0.137	0	Non-Classical Monocytes	LST1
0	3.25716332413646	0.983	0.12	0	Non-Classical Monocytes	SPI1
0	3.05882	1	0.169	0	Non-Classical Monocytes	AIF1
0	2.73916250683455	0.962	0.163	0	NKT-like cells	FGFBP2
0	2.41555512784604	0.944	0.205	0	NKT-like cells	GNLY
0	2.17673515317293	0.97	0.239	0	NKT-like cells	GZMB
0	2.54518641293798	0.906	0.177	0	NKT-like cells	FCGR3A
0	1.89054889347715	0.964	0.295	0	NKT-like cells	GZMH
0	1.56533045077048	0.924	0.304	0	NKT-like cells	TYROBP
0	1.77299802434333	0.881	0.277	0	NKT-like cells	KLRD1
0	2.3212128399249	0.771	0.17	0	NKT-like cells	SPON2
0	1.68417843876396	0.975	0.395	0	NKT-like cells	PRF1
0	2.33057398883304	0.679	0.136	0	NKT-like cells	KLRF1
0	1.80195387648407	0.852	0.265	0	CD4+ T cells	IL7R
0	1.41390458799586	0.907	0.412	0	CD4+ T cells	LTB
0	2.94790812854951	0.503	0.073	0	CD4+ T cells	LEF1
0	2.29805299467496	0.569	0.139	0	CD4+ T cells	TCF7
0	3.61619953226997	0.446	0.041	0	CD4+ T cells	MAL
0	2.14007631822473	0.507	0.125	0	CD4+ T cells	CCR7
0	1.25529130991141	0.898	0.536	0	CD4+ T cells	LDHB
0	1.7233600634072	0.55	0.194	0	CD4+ T cells	FLT3LG
0	0.735530808306801	0.832	0.481	0	CD4+ T cells	CD3D
0	0.727882720985783	0.955	0.605	0	CD4+ T cells	CD3E
0	5.60157664096944	0.976	0.029	0	Classical Monocytes	FCN1
0	5.4662822576794	0.984	0.049	0	Classical Monocytes	S100A8
0	4.81079195984111	0.996	0.067	0	Classical Monocytes	LYZ
0	5.11689488354712	0.989	0.064	0	Classical Monocytes	S100A9
0	4.24460672555736	0.987	0.077	0	Classical Monocytes	CST3
0	6.28522940815286	0.923	0.018	0	Classical Monocytes	VCAN
0	4.92013630443512	0.893	0.032	0	Classical Monocytes	SERPINA1
0	3.46390630169103	0.951	0.117	0	Classical Monocytes	AIF1
0	4.92407877978122	0.87	0.042	0	Classical Monocytes	MNDA
0	6.62120463310828	0.841	0.013	0	Classical Monocytes	S100A12
0	3.19855847160281	0.994	0.134	0	dendritic cells	CST3
0	2.58283579901194	0.909	0.16	0	dendritic cells	GRN
0	1.97054820321922	0.937	0.215	0	dendritic cells	FCER1G
0	2.46882873702619	0.849	0.139	0	dendritic cells	FCGRT
0	2.12278947154888	0.929	0.251	0	dendritic cells	HLA-DQB1
0	2.39445972214894	0.817	0.148	0	dendritic cells	CTSZ
0	1.99828370586004	0.903	0.236	0	dendritic cells	HLA-DMA
0	2.23561585575007	0.783	0.133	0	dendritic cells	HLA-DMB
0	2.07310682150799	0.821	0.171	0	dendritic cells	AIF1
0	2.70632952929025	0.773	0.128	0	dendritic cells	LYZ
0	1.8958933558508	0.894	0.231	0	NK cells	TYROBP
0	2.12265836741195	0.832	0.208	0	NK cells	KLRD1
0	3.54011879454707	0.69	0.066	0	NK cells	KLRF1
0	2.4066729152764	0.78	0.176	0	NK cells	GZMB
0	1.72660663686272	0.899	0.333	0	NK cells	PRF1
0	2.43089547416986	0.684	0.152	0	NK cells	GNLY
0	2.74526140772644	0.639	0.116	0	NK cells	CLIC3
0	2.10815506555335	0.672	0.152	0	NK cells	FCER1G
0	2.73901045128894	0.621	0.117	0	NK cells	SPON2
0	1.29702617387242	0.994	0.491	0	NK cells	NKG7
0	0.894512775671823	0.971	0.541	0	gamma-delta T cells	NKG7
0	1.18552862588063	0.767	0.345	0	gamma-delta T cells	KLRB1
0	0.856118385834052	0.962	0.545	0	gamma-delta T cells	CST7
0	1.2305045432945	0.665	0.276	0	gamma-delta T cells	KLRD1
0	0.826829168159352	0.941	0.552	0	gamma-delta T cells	CCL5
0	1.19381550108404	0.673	0.295	0	gamma-delta T cells	GZMK
0	2.92897548913358	0.446	0.072	0	gamma-delta T cells	TRGV9
0	0.869188770905125	0.828	0.458	0	gamma-delta T cells	CTSW
0	0.732273117160653	0.859	0.493	0	gamma-delta T cells	GZMA
0	0.942325913446538	0.831	0.468	0	gamma-delta T cells	DUSP2
0	6.54124774185362	0.993	0.03	0	plasma B cells	MZB1
0	7.27628737298365	0.952	0.011	0	plasma B cells	DERL3
0	6.17931618877776	0.958	0.046	0	plasma B cells	JCHAIN
0	4.14984266759113	0.979	0.107	0	plasma B cells	ITM2C
0	6.98483014450619	0.881	0.011	0	plasma B cells	TXNDC5
0	7.59832044358524	0.82	0.005	0	plasma B cells	TNFRSF17
0	2.83757134542495	0.908	0.102	0	plasma B cells	CD79A
0	4.23347456200796	0.896	0.096	0	plasma B cells	PRDX4
0	4.43694109125048	0.832	0.036	0	plasma B cells	POU2AF1
0	3.07469827199237	0.862	0.099	0	plasma B cells	PLPP5
0	6.49862553990159	0.97	0.016	0	megakaryocyte	PPBP
0	5.32743092430443	0.965	0.035	0	megakaryocyte	NRGN
0	3.23489243584568	0.994	0.095	0	megakaryocyte	FCN1
0	3.24208850287016	0.995	0.115	0	megakaryocyte	S100A8
0	3.23024235119337	0.952	0.082	0	megakaryocyte	VCAN
0	3.14727285352554	0.995	0.129	0	megakaryocyte	S100A9
0	3.13911474563755	0.995	0.133	0	megakaryocyte	LYZ
0	2.84441841219719	1	0.141	0	megakaryocyte	CST3
0	3.11406797844297	0.947	0.093	0	megakaryocyte	SERPINA1
0	3.44432458325781	0.907	0.071	0	megakaryocyte	S100A12
0	5.18182298669377	0.992	0.042	0	Regulatory macrophages	C5AR1
0	4.72098389437812	0.969	0.046	0	Regulatory macrophages	SMIM25
0	4.48669451001669	0.977	0.06	0	Regulatory macrophages	MS4A7
0	7.14306440340193	0.918	0.01	0	Regulatory macrophages	PAPSS2
0	3.57914573209422	0.997	0.094	0	Regulatory macrophages	SERPINA1
0	4.0745582434192	0.969	0.068	0	Regulatory macrophages	LILRB2
0	4.26016098224349	0.972	0.071	0	Regulatory macrophages	PLAUR
0	3.68208044997853	0.958	0.083	0	Regulatory macrophages	IFI30
0	4.37108197490064	0.926	0.051	0	Regulatory macrophages	LILRA5
0	4.53350634347735	0.924	0.05	0	Regulatory macrophages	MAFB
0	3.13816481533995	0.939	0.095	0	M1 type macrophages	FCN1
0	2.83702	0.982	0.141	0	M1 type macrophages	CST3
0	2.94939571569849	0.968	0.132	0	M1 type macrophages	LYZ
0	3.21728069315712	0.919	0.093	0	M1 type macrophages	SERPINA1
0	4.74562486604826	0.865	0.041	0	M1 type macrophages	C5AR1
0	4.59633669628223	0.868	0.049	0	M1 type macrophages	MAFB
0	2.7910122707787	0.925	0.129	0	M1 type macrophages	S100A9
0	2.48532865555981	0.962	0.176	0	M1 type macrophages	AIF1
0	2.63507112706642	0.928	0.144	0	M1 type macrophages	LST1
0	4.18030007300468	0.85	0.07	0	M1 type macrophages	PLAUR
0	3.12880445090259	0.999	0.14	0	M2 type macrophages	CST3
0	2.83426736007016	0.991	0.132	0	M2 type macrophages	LYZ
0	3.82289312329559	0.915	0.067	0	M2 type macrophages	CPVL
0	4.05425236510333	0.901	0.07	0	M2 type macrophages	PLAUR
0	2.87080272767465	0.937	0.131	0	M2 type macrophages	CD83
0	4.6705303729682	0.842	0.038	0	M2 type macrophages	KLF4
0	2.43196491838663	0.925	0.127	0	M2 type macrophages	SPI1
0	2.62893471501485	0.946	0.152	0	M2 type macrophages	CTSZ
0	3.53073683920386	0.849	0.061	0	M2 type macrophages	IGSF6
0	2.46622051190646	0.937	0.151	0	M2 type macrophages	FOSB
