# Supplementary material for: Identification of characteristic hub genes in the immune-active phase of chronic hepatitis B
Source: Front Immunol. 2026 May 4;17:1769749. doi: 10.3389/fimmu.2026.1769749 (PMC13180856; doi:10.3389/fimmu.2026.1769749)
Supplement: Supplementary file 10 [file Table9.xlsx]

## Sheet: Sheet1
Rank	Binding Affinity (kcal/mol)	Chemical Formula	Drug Name	ZINC ID	2D Structure
1	-8.779	C19H18FN3O	Rucaparib	ZINC000000025958
2	-8.456	C16H14O3	Ketoprofen	ZINC000000005560
3	-8.225	C15H13N3O4S	Piroxicam	ZINC000051133897
4	-8.197	C18H24O2	Alora	ZINC000013520815
5	-8.19	C16H15N3	Epinastine	ZINC000000006157
6	-8.154	C19H24N2O3	Dilevalol	ZINC000000004319
7	-8.153	C15H13NO3	Ketorolac	ZINC000000011012
8	-8.113	C19H24N2O	Palonosetron	ZINC000003795819
9	-8.077	C17H15N5O	Sonata	ZINC000000006300
10	-7.958	C13H8F2O3	Diflunisal	ZINC000000020243
